# Supplementary material for: Transcriptome Analysis Reveals Gemykibivirus Infection Induces Mitochondrial DNA Release in HEK293T Cells
Source: Viruses. 2025 Sep 30;17(10):1331. doi: 10.3390/v17101331 (PMC12567786; doi:10.3390/v17101331)
Supplement: Supplementary file 1 [file viruses-17-01331-s001.zip]

Archive with 1 entries (1 files):
- viruses-3914459-supplementary.pdf
